# Supplementary material for: Dacar Cas/Somali Red Aloe: a new species of Aloe (Asphodelaceae) from Somaliland
Source: PhytoKeys. 2019 Feb 8;(117):85–97. doi: 10.3897/phytokeys.117.28226 (PMC6377413; doi:10.3897/phytokeys.117.28226)
Supplement: XML Treatment for Aloe sanguinalis [file phytokeys.117.28226-treatment1.xml]

<!DOCTYPE tp:taxon-treatment
  PUBLIC "-//TaxonX//DTD Taxonomic Treatment Publishing DTD v0 20100105//EN" "tax-treatment-NSO.dtd">
<tp:taxon-treatment xmlns:tp="http://www.plazi.org/taxpub"><tp:treatment-meta><kwd-group><label>Taxon classification</label><kwd><named-content xmlns:xlink="http://www.w3.org/1999/xlink" content-type="kingdom">Plantae</named-content></kwd><kwd><named-content xmlns:xlink="http://www.w3.org/1999/xlink" content-type="order">Asparagales</named-content></kwd><kwd><named-content xmlns:xlink="http://www.w3.org/1999/xlink" content-type="family">Asphodelaceae</named-content></kwd></kwd-group><mixed-citation publication-type="journal"><person-group><name><surname>Barkworth</surname><given-names>Mary E.</given-names></name><name><surname>Awale</surname><given-names>Ahmed Ibrahim</given-names></name><name><surname>Gelle</surname><given-names>Faisal Jama</given-names></name></person-group><article-title>Dacar Cas/Somali Red <tp:taxon-name><tp:taxon-name-part taxon-name-part-type="genus" reg="Aloe">Aloe</tp:taxon-name-part></tp:taxon-name>: a new species of <italic><tp:taxon-name><tp:taxon-name-part taxon-name-part-type="genus" reg="Aloe">Aloe</tp:taxon-name-part></tp:taxon-name></italic> (<tp:taxon-name><tp:taxon-name-part taxon-name-part-type="genus" reg="Asphodelaceae">Asphodelaceae</tp:taxon-name-part></tp:taxon-name>) from Somaliland</article-title><source>PhytoKeys</source><day>8</day><month>2</month><year>2019</year><volume>2019</volume><issue>117</issue><fpage>85</fpage><lpage>97</lpage><pub-id pub-id-type="doi">10.3897/phytokeys.117.28226</pub-id></mixed-citation></tp:treatment-meta><tp:nomenclature><tp:taxon-name>
            <tp:taxon-name-part taxon-name-part-type="genus" reg="Aloe">Aloe</tp:taxon-name-part>
            <tp:taxon-name-part taxon-name-part-type="species" reg="sanguinalis">sanguinalis</tp:taxon-name-part>
            <object-id xmlns:xlink="http://www.w3.org/1999/xlink" content-type="ipni" xlink:type="simple">urn:lsid:ipni.org:names:60478025-2</object-id>
          </tp:taxon-name><tp:taxon-authority>Awale &amp; Barkworth</tp:taxon-authority><tp:taxon-status xmlns:xlink="http://www.w3.org/1999/xlink" xlink:type="simple">sp. nov.</tp:taxon-status><xref ref-type="fig" rid="F1">Figures 1</xref><xref ref-type="fig" rid="F2">, 2</xref><xref ref-type="fig" rid="F3">, 3</xref><xref ref-type="fig" rid="F4">, 4</xref></tp:nomenclature><tp:treatment-sec sec-type="material" id="SECID0ETDAE"><title>Type.</title><p>SOMALILAND. Marodi Jeh (Maroodi Jeex), Hargeysa, Alala Adka, 15–20 km west of the town of Da’ar Buduk (Dacar Budhuq). Elevation 950 m, <named-content xmlns:xlink="http://www.w3.org/1999/xlink" content-type="dwc:verbatimCoordinates" xlink:type="simple"><named-content content-type="geo-json" specific-use="{&#34;type&#34;:&#34;Point&#34;,&#34;coordinates&#34;:[44.376100,9.870500]}" id="NCID0E3DAE" xlink:type="simple">9.8705N, 44.3761E</named-content></named-content> (WGS84), 24 May 2017, <italic>Mary E. Barkworth S17.001, Ahmed Ibrahim Awale, Garrett Billings</italic> and <italic>Helen Pickering</italic> (holotype: HARG).</p></tp:treatment-sec><tp:treatment-sec sec-type="diagnosis" id="SECID0EFEAE"><title>Diagnosis.</title><p><italic><tp:taxon-name><tp:taxon-name-part taxon-name-part-type="genus" reg="Aloe">Aloe</tp:taxon-name-part><tp:taxon-name-part taxon-name-part-type="species" reg="sanguinalis">sanguinalis</tp:taxon-name-part></tp:taxon-name></italic> differs from other species of <italic><tp:taxon-name><tp:taxon-name-part taxon-name-part-type="genus" reg="Aloe">Aloe</tp:taxon-name-part></tp:taxon-name></italic> in its combination of sap that is initially yellow but quickly turns bright red, drying to dark red or brownish-red, strong clump-forming habit, red teeth and paniculate inflorescence of well-spaced glabrous, red flowers.</p></tp:treatment-sec><tp:treatment-sec sec-type="description" id="SECID0E4EAE"><title>Description.</title><p>Plants with decumbent stems, rooting at the lower nodes, forming clumps 1–10(–40) m long in their longest direction; stems leafy, the terminal 50–100 cm vertical. Leaves 30–40 cm long, 5–8 cm wide at the base, lanceolate, evenly blue-green on both surfaces when young, becoming suffused with reddish colouration at the margins and the distal portion of their upper surfaces with age, crescent-shaped in cross-section when dry; margins with sharp red teeth 4–6 mm long spaced 1–3 cm apart near the base of the leaves, closer together towards the leaf tips; sap yellow when fresh, rapidly becoming bright red, drying to dark red or brownish-red, without a noticeable odour. Inflorescences paniculate, 70–120 cm long (including peduncle), 20–75 cm long (excluding peduncle), lower primary branches (15–)23–50 cm long, ascending to arcuate, often with 1(–2) secondary branches, flowers confined to the distal 1/2–3/4 of the branches, pedicellate and spirally arranged, not secund, distance between lowest flowers 5–11 mm; bracts subtending the pedicels 5–9 mm long, narrowly triangular; pedicels about 10 mm long, not elongating in fruit; perianths (including lobes) 20–25 mm long, <!--PageBreak -->red, glabrous; outer perianth lobes 10–15 mm long, slightly recurved distally, with narrow, hyaline, minutely erose margins; stamens 6, the anthers versatile, ca. 2 mm long, extending about 1 mm beyond the perianth at anthesis but the perianth extending 3–5 mm beyond the anthers as the style matures; ovary superior, with many ovules, stigma exserted 5–9 mm beyond the perianth at maturity. Capsules 15–20(–25 mm) long, 13–20 in diameter, ovoid, woody; seeds winged, 5–11 mm across (including the papery wing), triangular-pyramidal, outer surfaces ca. 1 mm across.</p></tp:treatment-sec><tp:treatment-sec sec-type="Distinguishing features" id="SECID0EFFAE"><title>Distinguishing features.</title><p><italic><tp:taxon-name><tp:taxon-name-part taxon-name-part-type="genus" reg="Aloe">Aloe</tp:taxon-name-part><tp:taxon-name-part taxon-name-part-type="species" reg="sanguinalis">sanguinalis</tp:taxon-name-part></tp:taxon-name></italic> caught Awale’s attention by the large size of its clumps but its most distinctive feature appears to be the colour of its sap (Fig. <xref ref-type="fig" rid="F2">2</xref>) which is yellow, quickly turning bright red, then drying dark red or brownish-red. The difficulty is that none of the descriptions in the "Flora of Somalia" refer to sap colour. <xref ref-type="bibr" rid="B3">Carter et al. (2011)</xref> mention sap features, usually colour, but for only 186 of the 517 species treated. In most species, the colour is described as some variant of yellow, but <italic><tp:taxon-name><tp:taxon-name-part taxon-name-part-type="genus" reg="Aloe">A.</tp:taxon-name-part><tp:taxon-name-part taxon-name-part-type="species" reg="rabaiensis">rabaiensis</tp:taxon-name-part></tp:taxon-name></italic> Rendle has sap described as “yellow, drying red” and <italic><tp:taxon-name><tp:taxon-name-part taxon-name-part-type="genus" reg="Aloe">A.</tp:taxon-name-part><tp:taxon-name-part taxon-name-part-type="species" reg="volkensii">volkensii</tp:taxon-name-part></tp:taxon-name></italic>, sap described as “yellow, drying dark reddish”. <italic><tp:taxon-name><tp:taxon-name-part taxon-name-part-type="genus" reg="Aloe">Aloe</tp:taxon-name-part><tp:taxon-name-part taxon-name-part-type="species" reg="rabaiensis">rabaiensis</tp:taxon-name-part></tp:taxon-name></italic> is a shrubby aloe which differs from <italic><tp:taxon-name><tp:taxon-name-part taxon-name-part-type="genus" reg="Aloe">A.</tp:taxon-name-part><tp:taxon-name-part taxon-name-part-type="species" reg="sanguinalis">sanguinalis</tp:taxon-name-part></tp:taxon-name></italic> in having flowers in “sub-capitate to capitate” clusters (<xref ref-type="bibr" rid="B3">Carter et al. 2011</xref>, p. 633). It extends from Tanzania to southern Somalia s.s. <italic><tp:taxon-name><tp:taxon-name-part taxon-name-part-type="genus" reg="Aloe">Aloe</tp:taxon-name-part><tp:taxon-name-part taxon-name-part-type="species" reg="volkensii">volkensii</tp:taxon-name-part></tp:taxon-name></italic> Engl. is a tree aloe described as having densely flowered, “subcapitate to cylindrical-conical” flower clusters. It is known from south-eastern Kenya and north-eastern Tanzania (<xref ref-type="bibr" rid="B3">Carter et al. 2011</xref>, p. 691).</p><p>There were 16 other species described as having sap that dries purplish or reddish-brown. Of them, none is known from Somaliland, but <italic><tp:taxon-name><tp:taxon-name-part taxon-name-part-type="genus" reg="Aloe">A.</tp:taxon-name-part><tp:taxon-name-part taxon-name-part-type="species" reg="gillettii">gillettii</tp:taxon-name-part></tp:taxon-name></italic> S. Carter grows in Puntland, Somalia “on limestone with <italic><tp:taxon-name><tp:taxon-name-part taxon-name-part-type="genus" reg="Juniperus">Juniperus</tp:taxon-name-part></tp:taxon-name></italic> in open <italic><tp:taxon-name><tp:taxon-name-part taxon-name-part-type="genus" reg="Commiphora">Commiphora</tp:taxon-name-part></tp:taxon-name></italic> bushland” (<xref ref-type="bibr" rid="B16">Lavranos 1995</xref>, p. 40), a different habitat from that of <italic><tp:taxon-name><tp:taxon-name-part taxon-name-part-type="genus" reg="Aloe">A.</tp:taxon-name-part><tp:taxon-name-part taxon-name-part-type="species" reg="sanguinalis">sanguinalis</tp:taxon-name-part></tp:taxon-name></italic>. <italic><tp:taxon-name><tp:taxon-name-part taxon-name-part-type="genus" reg="Aloe">Aloe</tp:taxon-name-part><tp:taxon-name-part taxon-name-part-type="species" reg="gillettii">gillettii</tp:taxon-name-part></tp:taxon-name></italic> also differs from <italic><tp:taxon-name><tp:taxon-name-part taxon-name-part-type="genus" reg="Aloe">A.</tp:taxon-name-part><tp:taxon-name-part taxon-name-part-type="species" reg="sanguinalis">sanguinalis</tp:taxon-name-part></tp:taxon-name></italic> in having “dark grey-green leaves with very numerous white spots” and “white, cartilaginous teeth to 1 mm long” (loc. sic). The other species would also be ruled out by the description given.</p><p>There are other clump-forming species in Somaliland and Somalia but none, so far as we are aware, that forms such large clumps. Again, the difficulty is that existing descriptions merely refer to forming small or large clumps.</p><!--PageBreak --></tp:treatment-sec><tp:treatment-sec sec-type="distribution" id="SECID0E6JAE"><title>Distribution.</title><p><italic><tp:taxon-name><tp:taxon-name-part taxon-name-part-type="genus" reg="Aloe">Aloe</tp:taxon-name-part><tp:taxon-name-part taxon-name-part-type="species" reg="sanguinalis">sanguinalis</tp:taxon-name-part></tp:taxon-name></italic> is currently known from only two locations, the type locality near Alala Adka and a more northern locality at <named-content xmlns:xlink="http://www.w3.org/1999/xlink" content-type="dwc:verbatimCoordinates" xlink:type="simple"><named-content content-type="geo-json" specific-use="{&#34;type&#34;:&#34;Point&#34;,&#34;coordinates&#34;:[44.819500,9.984000]}" id="NCID0ETKAE" xlink:type="simple">9.9840N, 44.8195E</named-content></named-content> near the village of Lafarug. Larajasse (1897, p. 25), a Catholic missionary based in Berbera from 1888–1903, stated that “da’ar” refers to bile or an “aloe about three feet high, red and orange varieties, broad spiked fleshy leaves, spreading out from the ground; is a favorite food of elephants.” It seems probable, considering the species known from the area, that he was referring to <italic><tp:taxon-name><tp:taxon-name-part taxon-name-part-type="genus" reg="Aloe">A.</tp:taxon-name-part><tp:taxon-name-part taxon-name-part-type="species" reg="sanguinalis">sanguinalis</tp:taxon-name-part></tp:taxon-name></italic>. Elephants have not been seen in Somaliland since 1958.</p></tp:treatment-sec><tp:treatment-sec sec-type="habitat" id="SECID0EDLAE"><title>Habitat and ecology.</title><p>The two known locations of <italic><tp:taxon-name><tp:taxon-name-part taxon-name-part-type="genus" reg="Aloe">Aloe</tp:taxon-name-part><tp:taxon-name-part taxon-name-part-type="species" reg="sanguinalis">sanguinalis</tp:taxon-name-part></tp:taxon-name></italic> are open plains with sandy soils in which, among other species, <italic><tp:taxon-name><tp:taxon-name-part taxon-name-part-type="genus" reg="Salvadora">Salvadora</tp:taxon-name-part><tp:taxon-name-part taxon-name-part-type="species" reg="persica">persica</tp:taxon-name-part></tp:taxon-name></italic> and <italic><tp:taxon-name><tp:taxon-name-part taxon-name-part-type="genus" reg="Indigofera">Indigofera</tp:taxon-name-part><tp:taxon-name-part taxon-name-part-type="species" reg="sparteola">sparteola</tp:taxon-name-part></tp:taxon-name></italic> grow. The Alala Adka location is treeless but there are scattered <italic><tp:taxon-name><tp:taxon-name-part taxon-name-part-type="genus" reg="Vachellia">Vachellia</tp:taxon-name-part><tp:taxon-name-part taxon-name-part-type="species" reg="tortilis">tortilis</tp:taxon-name-part></tp:taxon-name></italic> trees at the Lafarug site.</p></tp:treatment-sec><tp:treatment-sec sec-type="phenology" id="SECID0EVMAE"><title>Phenology.</title><p>Flowering time in <italic><tp:taxon-name><tp:taxon-name-part taxon-name-part-type="genus" reg="Aloe">Aloe</tp:taxon-name-part><tp:taxon-name-part taxon-name-part-type="species" reg="sanguinalis">sanguinalis</tp:taxon-name-part></tp:taxon-name></italic> is probably determined by the timing of the spring rains which fall between late March and early June. The optimum time for seed collection has not been determined, but it is likely to be July to September.</p></tp:treatment-sec><tp:treatment-sec sec-type="etymology" id="SECID0EGNAE"><title>Etymology.</title><p>The epithet is derived from <italic>sanguineus</italic>, Latin for blood, and refers to the colour of the sap which distinguishes it from all other species in the region.</p><!--PageBreak --></tp:treatment-sec><tp:treatment-sec><!--Section generated to contain objects referenced in tp:taxon-treatment.--><fig id="F1" position="float" orientation="portrait"><label>Figure 1.</label><caption><p><italic><tp:taxon-name><tp:taxon-name-part taxon-name-part-type="genus" reg="Aloe">Aloe</tp:taxon-name-part><tp:taxon-name-part taxon-name-part-type="species" reg="sanguinalis">sanguinalis</tp:taxon-name-part></tp:taxon-name></italic> at Alala Adka showing the largest clump in October 2016.</p></caption><graphic xmlns:xlink="http://www.w3.org/1999/xlink" xlink:href="phytokeys-117-085-g001.jpg" position="float" orientation="portrait" xlink:type="simple" id="oo_263021.jpg"/></fig><fig id="F2" position="float" orientation="portrait"><label>Figure 2.</label><caption><p><italic><tp:taxon-name><tp:taxon-name-part taxon-name-part-type="genus" reg="Aloe">Aloe</tp:taxon-name-part><tp:taxon-name-part taxon-name-part-type="species" reg="sanguinalis">sanguinalis</tp:taxon-name-part></tp:taxon-name></italic> from Alala Adka, June 2017. <bold>A</bold> Whole inflorescence, including peduncle <bold>B</bold> Sap, showing color after 10–15 minutes <bold>C</bold> Leaves freshly cut near their base showing color of sap when fresh <bold>D</bold> Decumbent offset, showing roots from some nodes <bold>E</bold> Inflorescence branch and flowers from another branch, arranged from top to bottom of the branch <bold>F</bold> Flower after maturation of style.</p></caption><graphic xmlns:xlink="http://www.w3.org/1999/xlink" xlink:href="phytokeys-117-085-g002.jpg" position="float" orientation="portrait" xlink:type="simple" id="oo_263022.jpg"/></fig><fig id="F3" position="float" orientation="portrait"><label>Figure 3.</label><caption><p><italic><tp:taxon-name><tp:taxon-name-part taxon-name-part-type="genus" reg="Aloe">Aloe</tp:taxon-name-part><tp:taxon-name-part taxon-name-part-type="species" reg="sanguinalis">sanguinalis</tp:taxon-name-part></tp:taxon-name></italic> at Lafarug. <bold>A</bold> One of the larger clumps, with Awale, in January 2018 <bold>B</bold> Inflorescence of <italic><tp:taxon-name><tp:taxon-name-part taxon-name-part-type="genus" reg="Aloe">Aloe</tp:taxon-name-part><tp:taxon-name-part taxon-name-part-type="species" reg="sanguinalis">sanguinalis</tp:taxon-name-part></tp:taxon-name></italic> at Lafarug, June 2018.</p></caption><graphic xmlns:xlink="http://www.w3.org/1999/xlink" xlink:href="phytokeys-117-085-g003.jpg" position="float" orientation="portrait" xlink:type="simple" id="oo_263023.jpg"/></fig><fig id="F4" position="float" orientation="portrait"><label>Figure 4.</label><caption><p>Seedling of <italic><tp:taxon-name><tp:taxon-name-part taxon-name-part-type="genus" reg="Aloe">Aloe</tp:taxon-name-part><tp:taxon-name-part taxon-name-part-type="species" reg="sanguinalis">sanguinalis</tp:taxon-name-part></tp:taxon-name></italic>, grown from seeds collected at Lafarug in August 2018.</p></caption><graphic xmlns:xlink="http://www.w3.org/1999/xlink" xlink:href="phytokeys-117-085-g004.jpg" position="float" orientation="portrait" xlink:type="simple" id="oo_263024.jpg"/></fig></tp:treatment-sec><ref-list><ref id="B3"><mixed-citation xmlns:xlink="http://www.w3.org/1999/xlink" xlink:type="simple"><person-group><name name-style="western"><surname>Carter</surname><given-names>S</given-names></name><name name-style="western"><surname>Lavranos</surname><given-names>JJ</given-names></name><name name-style="western"><surname>Newton</surname><given-names>LE</given-names></name><name name-style="western"><surname>Walker</surname><given-names>CC</given-names></name></person-group> (<year>2011</year>) Aloes: The Definitive Guide. Kew Publishing and the British Cactus and Succulent Society, Richmond.</mixed-citation></ref><ref id="B16"><mixed-citation xmlns:xlink="http://www.w3.org/1999/xlink" xlink:type="simple"><person-group><name name-style="western"><surname>Lavranos</surname><given-names>JJ</given-names></name></person-group> (<year>1995</year>) <article-title><italic><tp:taxon-name><tp:taxon-name-part taxon-name-part-type="genus">Aloe</tp:taxon-name-part></tp:taxon-name></italic>.</article-title> In: <person-group><name name-style="western"><surname>Thulin</surname><given-names>M</given-names></name></person-group> (<role>Ed.</role>) <issue-title>Flora of Somalia 4.</issue-title><source>Trustees of the Royal Botanic Gardens, Kew. Richmond</source>, <fpage>35</fpage>–<lpage>42</lpage>.</mixed-citation></ref></ref-list></tp:taxon-treatment>
